# Supplementary material for: Transcriptome Analysis of Potato Leaves under Oxidative Stress
Source: Int J Mol Sci. 2024 May 30;25(11):5994. doi: 10.3390/ijms25115994 (PMC11172952; doi:10.3390/ijms25115994)
Supplement: Supplementary file 1 [file ijms-25-05994-s001.zip]

Archive with 1 entries (1 files):
- ijms-2981192-supplementary.pdf
